# Supplementary material for: Cytokine absorption during human kidney perfusion reduces delayed graft function–associated inflammatory gene signature
Source: Am J Transplant. 2020 Nov 22;21(6):2188–99. doi: 10.1111/ajt.16371 (PMC8246774; doi:10.1111/ajt.16371)
Supplement: Supplementary file 1 [file AJT-21-2188-s004.xlsx]

## Sheet: Suplemental_data_2_DGF_Genelist
UP	DOWN
GSTT2	KGFLP1
KCNK10	SPINK5
RUNX3	PTGER3
GSTT2B	LOC283788
BUB1	UTY
GPR65	ZNF813
ISLR	ADAM20P1
IL11	ST20
URB2	MACROD2
RAB19	FRG1HP
BCL6B	CYP4F3
WDFY4	LINC00649
PLAU	TMEM143
FHL3	ZNF300P1
CD44	ZNF718
APCDD1	ANKDD1B
LCP2	TMEM220
EPHA3	PMS2P1
CARD8-AS1	CES4A
WFDC2	TAL1
KCNMA1	TXLNGY
CILP	ZNF429
UBASH3B	CPT1B
TGFBI	UNC13C
ITGA5	LRRC2
SNORA10	DDX3Y
UCHL1	CAMKMT
HAS2	PILRB
DKK3	LOC100133315
MDK	SALL3
NETO2	PMS2P4
ENO2	LOC100289230
PTPRE	TNNT2
KLHL6	COLCA2
MMP9	SLC12A3
KIF21B	NPHS2
GPR132	ZFY
SLC1A4	ZNF699
SNORA80B	LINC01139
TDGF1	ZNF347
LAMC2	PDPN
ENC1	SVIP
FAP	LOC646903
TMEM119	LOC100506076
ITK	MTNR1A
CLCF1	RAB15
MEIS3	MIR4664
IRF8	TUBD1
BCL11B	AUH
CYP4Z2P	LOC100507557
VCAN	LOC102724238
MIR4435-2HG	LOC554249
CTSS	C5orf49
IL1R2	MYLK3
LMNB1	POLR3F
KRT80	AGBL3
PRDM1	NUDT16P1
MIR6797	SLCO2A1
IL10RA	ZEB1-AS1
GBP5	LOC100506123
COL15A1	SH3YL1
MMP11	FAM104B
RIPPLY1	IL1RL1
MAP2K3	PDE11A
LGALS4	PCDHB8
DACT1	MTFR1L
RPL21P28	GDNF-AS1
HIST1H2BF	CMAHP
HIST1H2BI	PFKFB1
SLC16A13	AHRR
PLXDC1	SLX1A
COL3A1	SLX1B
PLAUR	PAX2
LOC389641	DPY19L2
TRIM16L	GOLGA8IP
SYT16	PRR15
MIR3680-2	MIR3656
MIR3680-1	LEKR1
NLRP3	PART1
HEYL	ZNF425
TAGAP	HOXD3
CTHRC1	LINC00862
PKMYT1	TEKT2
MANEAL	MIR6513
TIMP1	AMY2B
TRIM16	PARVB
CLUL1	THAP9
AMBP	TENM2
LINC00152	UBXN10
C8orf4	PCDHB13
PXDN	PCAT29
ADGRE2	IZUMO4
LOC101928673	RSRC1
ADAM19	MSH4
TNC	CALCOCO1
ADAM12	FAM201A
ITGB6	TMEM178A
FN1	MIR6840
LIF	LINC00278
COL6A3	BARX2
