# Supplementary material for: Cytokine absorption during human kidney perfusion reduces delayed graft function–associated inflammatory gene signature
Source: Am J Transplant. 2020 Nov 22;21(6):2188–99. doi: 10.1111/ajt.16371 (PMC8246774; doi:10.1111/ajt.16371)
Supplement: Supplementary file 2 [file AJT-21-2188-s003.xlsx]

## Sheet: Sheet1
GSEA outputs by figure
Figure 1 C - Left pannel - 0 vs 2 hr Cold Storage
HALLMARK_PROTEIN_SECRETION	HALLMARK_PROTEIN_SECRETION	Details ...	96	0.389017	4.50173	0	0	0	7639	tags=72%, list=33%, signal=107%
HALLMARK_UV_RESPONSE_DN	HALLMARK_UV_RESPONSE_DN	Details ...	143	0.234586	3.25939	0	0	0	10425	tags=69%, list=45%, signal=124%
HALLMARK_G2M_CHECKPOINT	HALLMARK_G2M_CHECKPOINT	Details ...	199	0.181515	2.95595	0	0	0	6046	tags=44%, list=26%, signal=59%
HALLMARK_MITOTIC_SPINDLE	HALLMARK_MITOTIC_SPINDLE	Details ...	199	0.176905	2.93282	0	0	0	7310	tags=49%, list=32%, signal=71%
HALLMARK_KRAS_SIGNALING_UP	HALLMARK_KRAS_SIGNALING_UP	Details ...	193	0.161717	2.63188	0	0	0	8726	tags=54%, list=38%, signal=86%
HALLMARK_E2F_TARGETS	HALLMARK_E2F_TARGETS	Details ...	199	0.138683	2.27786	0.00401606	0.00300699	0.022	6214	tags=41%, list=27%, signal=55%
HALLMARK_ANDROGEN_RESPONSE	HALLMARK_ANDROGEN_RESPONSE	Details ...	100	0.19258	2.26034	0	0.00310867	0.026	8951	tags=58%, list=39%, signal=94%
HALLMARK_PI3K_AKT_MTOR_SIGNALING	HALLMARK_PI3K_AKT_MTOR_SIGNALING	Details ...	104	0.139872	1.66069	0.037182	0.0847153	0.58	6100	tags=40%, list=26%, signal=55%
HALLMARK_SPERMATOGENESIS	HALLMARK_SPERMATOGENESIS	Details ...	120	0.120093	1.52077	0.0558882	0.143332	0.821	19725	tags=98%, list=86%, signal=671%
HALLMARK_ALLOGRAFT_REJECTION	HALLMARK_ALLOGRAFT_REJECTION	Details ...	195	0.0859925	1.38974	0.0969828	0.22169	0.943	11749	tags=59%, list=51%, signal=120%
HALLMARK_INFLAMMATORY_RESPONSE	HALLMARK_INFLAMMATORY_RESPONSE	Details ...	194	0.0757244	1.22226	0.197479	0.383822	0.998	18710	tags=89%, list=81%, signal=466%
HALLMARK_TGF_BETA_SIGNALING	HALLMARK_TGF_BETA_SIGNALING	Details ...	54	0.145004	1.21843	0.225549	0.357592	0.999	7765	tags=48%, list=34%, signal=72%
HALLMARK_INTERFERON_GAMMA_RESPONSE	HALLMARK_INTERFERON_GAMMA_RESPONSE	Details ...	198	0.0735031	1.18933	0.232108	0.364764	1	8217	tags=43%, list=36%, signal=66%
HALLMARK_INTERFERON_ALPHA_RESPONSE	HALLMARK_INTERFERON_ALPHA_RESPONSE	Details ...	94	0.100967	1.15221	0.267857	0.386703	1	9209	tags=50%, list=40%, signal=83%
HALLMARK_UNFOLDED_PROTEIN_RESPONSE	HALLMARK_UNFOLDED_PROTEIN_RESPONSE	Details ...	111	0.0936613	1.1326	0.293279	0.38535	1	7405	tags=41%, list=32%, signal=61%
HALLMARK_COMPLEMENT	HALLMARK_COMPLEMENT	Details ...	193	0.0645316	1.04	0.39726	0.485944	1	4019	tags=24%, list=17%, signal=29%
HALLMARK_PANCREAS_BETA_CELLS	HALLMARK_PANCREAS_BETA_CELLS	Details ...	33	0.121978	0.848451	0.65444	0.758511	1	14658	tags=76%, list=64%, signal=208%
HALLMARK_ANGIOGENESIS	HALLMARK_ANGIOGENESIS	Details ...	36	0.11824	0.832575	0.680162	0.741593	1	20334	tags=100%, list=88%, signal=845%
HALLMARK_EPITHELIAL_MESENCHYMAL_TRANSITION	HALLMARK_EPITHELIAL_MESENCHYMAL_TRANSITION	Details ...	197	0.0503526	0.824208	0.667319	0.714512	1	10552	tags=51%, list=46%, signal=93%
HALLMARK_HEDGEHOG_SIGNALING	HALLMARK_HEDGEHOG_SIGNALING	Details ...	35	0.0930588	0.638743	0.917339	0.912872	1	2468	tags=20%, list=11%, signal=22%
HALLMARK_OXIDATIVE_PHOSPHORYLATION	HALLMARK_OXIDATIVE_PHOSPHORYLATION	Details ...	199	-0.338345	-5.54934	0	0	0	4317	tags=52%, list=19%, signal=64%
HALLMARK_ADIPOGENESIS	HALLMARK_ADIPOGENESIS	Details ...	195	-0.215936	-3.54726	0	0	0	5233	tags=44%, list=23%, signal=57%
HALLMARK_XENOBIOTIC_METABOLISM	HALLMARK_XENOBIOTIC_METABOLISM	Details ...	197	-0.20822	-3.39664	0	0	0	6477	tags=49%, list=28%, signal=67%
HALLMARK_FATTY_ACID_METABOLISM	HALLMARK_FATTY_ACID_METABOLISM	Details ...	156	-0.221759	-3.21496	0	0	0	7929	tags=56%, list=34%, signal=85%
HALLMARK_P53_PATHWAY	HALLMARK_P53_PATHWAY	Details ...	196	-0.181618	-2.91713	0	0	0	9495	tags=59%, list=41%, signal=100%
HALLMARK_GLYCOLYSIS	HALLMARK_GLYCOLYSIS	Details ...	197	-0.17545	-2.84382	0	0	0	6875	tags=47%, list=30%, signal=67%
HALLMARK_DNA_REPAIR	HALLMARK_DNA_REPAIR	Details ...	143	-0.196822	-2.74072	0	0	0	5649	tags=44%, list=25%, signal=58%
HALLMARK_REACTIVE_OXIGEN_SPECIES_PATHWAY	HALLMARK_REACTIVE_OXIGEN_SPECIES_PATHWAY	Details ...	47	-0.345518	-2.73731	0	0	0	4315	tags=53%, list=19%, signal=65%
HALLMARK_UV_RESPONSE_UP	HALLMARK_UV_RESPONSE_UP	Details ...	155	-0.186195	-2.63723	0	0.000278261	0.002	2877	tags=31%, list=12%, signal=35%
HALLMARK_ESTROGEN_RESPONSE_EARLY	HALLMARK_ESTROGEN_RESPONSE_EARLY	Details ...	197	-0.152085	-2.45911	0	0.00064555	0.005	7058	tags=46%, list=31%, signal=65%
HALLMARK_MYC_TARGETS_V2	HALLMARK_MYC_TARGETS_V2	Details ...	58	-0.260625	-2.3556	0	0.00133988	0.011	6728	tags=55%, list=29%, signal=78%
HALLMARK_MYOGENESIS	HALLMARK_MYOGENESIS	Details ...	195	-0.134177	-2.2058	0	0.00344195	0.033	9467	tags=54%, list=41%, signal=91%
HALLMARK_TNFA_SIGNALING_VIA_NFKB	HALLMARK_TNFA_SIGNALING_VIA_NFKB	Details ...	197	-0.130129	-2.06775	0.00210084	0.0074766	0.075	16455	tags=84%, list=71%, signal=292%
HALLMARK_CHOLESTEROL_HOMEOSTASIS	HALLMARK_CHOLESTEROL_HOMEOSTASIS	Details ...	73	-0.205836	-2.06616	0.00383877	0.00703996	0.076	3798	tags=37%, list=16%, signal=44%
HALLMARK_PEROXISOME	HALLMARK_PEROXISOME	Details ...	102	-0.168075	-2.04403	0.00395257	0.00746162	0.086	6089	tags=43%, list=26%, signal=58%
HALLMARK_ESTROGEN_RESPONSE_LATE	HALLMARK_ESTROGEN_RESPONSE_LATE	Details ...	196	-0.121192	-1.97151	0.00407332	0.0109236	0.133	7112	tags=43%, list=31%, signal=61%
HALLMARK_APICAL_JUNCTION	HALLMARK_APICAL_JUNCTION	Details ...	198	-0.116257	-1.93504	0.0113852	0.0125648	0.162	6543	tags=40%, list=28%, signal=55%
HALLMARK_MYC_TARGETS_V1	HALLMARK_MYC_TARGETS_V1	Details ...	199	-0.105718	-1.73183	0.0203666	0.0369925	0.416	5695	tags=35%, list=25%, signal=46%
HALLMARK_COAGULATION	HALLMARK_COAGULATION	Details ...	132	-0.129137	-1.69904	0.0224949	0.0414328	0.477	8045	tags=48%, list=35%, signal=73%
HALLMARK_HYPOXIA	HALLMARK_HYPOXIA	Details ...	196	-0.0930847	-1.52457	0.0645161	0.0916857	0.775	14107	tags=70%, list=61%, signal=180%
HALLMARK_NOTCH_SIGNALING	HALLMARK_NOTCH_SIGNALING		32	-0.197311	-1.33445	0.112595	0.199075	0.971	9148	tags=59%, list=40%, signal=98%
HALLMARK_MTORC1_SIGNALING	HALLMARK_MTORC1_SIGNALING		198	-0.0804139	-1.33037	0.15	0.193177	0.972	2355	tags=18%, list=10%, signal=20%
HALLMARK_BILE_ACID_METABOLISM	HALLMARK_BILE_ACID_METABOLISM		112	-0.108005	-1.3215	0.141717	0.191156	0.975	4934	tags=32%, list=21%, signal=41%
HALLMARK_HEME_METABOLISM	HALLMARK_HEME_METABOLISM		194	-0.0743181	-1.19081	0.231707	0.294683	0.998	6146	tags=34%, list=27%, signal=46%
HALLMARK_KRAS_SIGNALING_DN	HALLMARK_KRAS_SIGNALING_DN		174	-0.0790659	-1.18291	0.223092	0.290425	0.998	12768	tags=63%, list=55%, signal=141%
HALLMARK_APOPTOSIS	HALLMARK_APOPTOSIS		159	-0.0772963	-1.12898	0.303644	0.335835	1	8962	tags=47%, list=39%, signal=76%
HALLMARK_IL2_STAT5_SIGNALING	HALLMARK_IL2_STAT5_SIGNALING		198	-0.0642332	-1.07349	0.357853	0.387389	1	8198	tags=42%, list=36%, signal=64%
HALLMARK_WNT_BETA_CATENIN_SIGNALING	HALLMARK_WNT_BETA_CATENIN_SIGNALING		42	-0.13854	-1.07214	0.351351	0.375016	1	8341	tags=50%, list=36%, signal=78%
HALLMARK_IL6_JAK_STAT3_SIGNALING	HALLMARK_IL6_JAK_STAT3_SIGNALING		85	-0.0815909	-0.876255	0.590909	0.626458	1	15216	tags=74%, list=66%, signal=217%
HALLMARK_APICAL_SURFACE	HALLMARK_APICAL_SURFACE		44	-0.0816396	-0.644009	0.91258	0.910851	1	15939	tags=77%, list=69%, signal=250%
Figure 1C right pannel - 0 vs 2hr NMP
NAME	GS<br> follow link to MSigDB	GS DETAILS	SIZE	ES	NES	NOM p-val	FDR q-val	FWER p-val	RANK AT MAX	LEADING EDGE
HALLMARK_BILE_ACID_METABOLISM	HALLMARK_BILE_ACID_METABOLISM	Details ...	107	-0.182059	-2.15104	0	0.0157702	0.055	10252	tags=72%, list=54%, signal=155%
HALLMARK_KRAS_SIGNALING_DN	HALLMARK_KRAS_SIGNALING_DN	Details ...	129	-0.141756	-1.88694	0.00201207	0.0370986	0.227	10305	tags=68%, list=54%, signal=148%
HALLMARK_FATTY_ACID_METABOLISM	HALLMARK_FATTY_ACID_METABOLISM	Details ...	152	-0.090508	-1.28259	0.163347	0.396646	0.987	12066	tags=72%, list=63%, signal=196%
HALLMARK_APICAL_SURFACE	HALLMARK_APICAL_SURFACE	Details ...	43	-0.160917	-1.21296	0.21165	0.381464	0.997	6683	tags=51%, list=35%, signal=79%
HALLMARK_HEDGEHOG_SIGNALING	HALLMARK_HEDGEHOG_SIGNALING	Details ...	34	-0.141497	-1.00024	0.427992	0.610031	1	7389	tags=53%, list=39%, signal=86%
HALLMARK_PANCREAS_BETA_CELLS	HALLMARK_PANCREAS_BETA_CELLS	Details ...	23	-0.167141	-0.978096	0.481409	0.541901	1	10064	tags=70%, list=53%, signal=147%
HALLMARK_NOTCH_SIGNALING	HALLMARK_NOTCH_SIGNALING	Details ...	32	-0.116981	-0.803068	0.708494	0.711622	1	12053	tags=75%, list=63%, signal=204%
HALLMARK_TNFA_SIGNALING_VIA_NFKB	HALLMARK_TNFA_SIGNALING_VIA_NFKB	Details ...	194	0.641782	10.4139	0	0	0	3802	tags=84%, list=20%, signal=103%
HALLMARK_MYC_TARGETS_V1	HALLMARK_MYC_TARGETS_V1	Details ...	199	0.393236	6.25818	0	0	0	8087	tags=81%, list=42%, signal=140%
HALLMARK_MTORC1_SIGNALING	HALLMARK_MTORC1_SIGNALING	Details ...	198	0.341428	5.60608	0	0	0	7122	tags=71%, list=37%, signal=113%
HALLMARK_INFLAMMATORY_RESPONSE	HALLMARK_INFLAMMATORY_RESPONSE	Details ...	181	0.321317	5.15133	0	0	0	4457	tags=55%, list=23%, signal=71%
HALLMARK_UNFOLDED_PROTEIN_RESPONSE	HALLMARK_UNFOLDED_PROTEIN_RESPONSE	Details ...	111	0.377096	4.62072	0	0	0	6924	tags=74%, list=36%, signal=115%
HALLMARK_P53_PATHWAY	HALLMARK_P53_PATHWAY	Details ...	191	0.273106	4.4333	0	0	0	5117	tags=54%, list=27%, signal=73%
HALLMARK_OXIDATIVE_PHOSPHORYLATION	HALLMARK_OXIDATIVE_PHOSPHORYLATION	Details ...	199	0.233209	3.83278	0	0	0	9475	tags=73%, list=50%, signal=144%
HALLMARK_UV_RESPONSE_UP	HALLMARK_UV_RESPONSE_UP	Details ...	147	0.270273	3.83214	0	0	0	3699	tags=46%, list=19%, signal=57%
HALLMARK_HYPOXIA	HALLMARK_HYPOXIA	Details ...	188	0.235852	3.78457	0	0	0	3856	tags=44%, list=20%, signal=54%
HALLMARK_APOPTOSIS	HALLMARK_APOPTOSIS	Details ...	156	0.230525	3.30604	0	0	0	7360	tags=62%, list=39%, signal=100%
HALLMARK_MYC_TARGETS_V2	HALLMARK_MYC_TARGETS_V2	Details ...	58	0.361625	3.18421	0	0	0	7576	tags=76%, list=40%, signal=126%
HALLMARK_G2M_CHECKPOINT	HALLMARK_G2M_CHECKPOINT	Details ...	196	0.180993	2.93891	0	0.000119444	0.001	9602	tags=68%, list=50%, signal=137%
HALLMARK_IL2_STAT5_SIGNALING	HALLMARK_IL2_STAT5_SIGNALING	Details ...	193	0.177677	2.87099	0	0.000228388	0.002	7598	tags=58%, list=40%, signal=95%
HALLMARK_TGF_BETA_SIGNALING	HALLMARK_TGF_BETA_SIGNALING	Details ...	54	0.331324	2.83697	0	0.000212075	0.002	6047	tags=65%, list=32%, signal=95%
HALLMARK_REACTIVE_OXIGEN_SPECIES_PATHWAY	HALLMARK_REACTIVE_OXIGEN_SPECIES_PATHWAY	Details ...	47	0.338491	2.77499	0	0.000197937	0.002	6936	tags=70%, list=36%, signal=110%
HALLMARK_ALLOGRAFT_REJECTION	HALLMARK_ALLOGRAFT_REJECTION	Details ...	178	0.179059	2.75882	0	0.000319941	0.003	5177	tags=45%, list=27%, signal=61%
HALLMARK_CHOLESTEROL_HOMEOSTASIS	HALLMARK_CHOLESTEROL_HOMEOSTASIS	Details ...	73	0.273488	2.75525	0	0.00030112	0.003	2114	tags=38%, list=11%, signal=43%
HALLMARK_ANDROGEN_RESPONSE	HALLMARK_ANDROGEN_RESPONSE	Details ...	98	0.224392	2.62349	0	0.000372869	0.004	4684	tags=47%, list=25%, signal=62%
HALLMARK_IL6_JAK_STAT3_SIGNALING	HALLMARK_IL6_JAK_STAT3_SIGNALING	Details ...	79	0.231145	2.42853	0	0.000775048	0.009	4773	tags=48%, list=25%, signal=64%
HALLMARK_KRAS_SIGNALING_UP	HALLMARK_KRAS_SIGNALING_UP	Details ...	182	0.149951	2.37128	0	0.000945323	0.011	5643	tags=45%, list=30%, signal=63%
HALLMARK_GLYCOLYSIS	HALLMARK_GLYCOLYSIS		187	0.148226	2.34902	0	0.00107657	0.013	9521	tags=65%, list=50%, signal=128%
HALLMARK_DNA_REPAIR	HALLMARK_DNA_REPAIR		143	0.17017	2.33015	0	0.00116389	0.015	8364	tags=61%, list=44%, signal=108%
HALLMARK_EPITHELIAL_MESENCHYMAL_TRANSITION	HALLMARK_EPITHELIAL_MESENCHYMAL_TRANSITION		193	0.14089	2.29639	0.00195695	0.00148598	0.02	14997	tags=93%, list=79%, signal=433%
HALLMARK_E2F_TARGETS	HALLMARK_E2F_TARGETS		194	0.138202	2.25353	0.00206186	0.00185653	0.026	11523	tags=74%, list=61%, signal=186%
HALLMARK_INTERFERON_GAMMA_RESPONSE	HALLMARK_INTERFERON_GAMMA_RESPONSE		192	0.136145	2.21048	0.0019802	0.00245834	0.036	11213	tags=72%, list=59%, signal=174%
HALLMARK_PROTEIN_SECRETION	HALLMARK_PROTEIN_SECRETION		96	0.193991	2.20158	0.0019305	0.00255058	0.039	12781	tags=86%, list=67%, signal=262%
HALLMARK_ESTROGEN_RESPONSE_EARLY	HALLMARK_ESTROGEN_RESPONSE_EARLY		190	0.136279	2.1591	0	0.0031326	0.05	3141	tags=30%, list=17%, signal=36%
HALLMARK_ESTROGEN_RESPONSE_LATE	HALLMARK_ESTROGEN_RESPONSE_LATE		185	0.125218	1.98472	0.00195312	0.00847036	0.129	12248	tags=77%, list=64%, signal=213%
HALLMARK_MITOTIC_SPINDLE	HALLMARK_MITOTIC_SPINDLE		198	0.119301	1.95845	0.0019802	0.00975321	0.151	9960	tags=64%, list=52%, signal=133%
HALLMARK_COMPLEMENT	HALLMARK_COMPLEMENT		181	0.119081	1.89097	0.0127119	0.0140258	0.217	14684	tags=89%, list=77%, signal=386%
HALLMARK_PI3K_AKT_MTOR_SIGNALING	HALLMARK_PI3K_AKT_MTOR_SIGNALING		100	0.161577	1.89012	0.00378788	0.0135733	0.217	8550	tags=61%, list=45%, signal=110%
HALLMARK_HEME_METABOLISM	HALLMARK_HEME_METABOLISM		179	0.102733	1.60675	0.0348361	0.0575664	0.661	9652	tags=61%, list=51%, signal=122%
HALLMARK_XENOBIOTIC_METABOLISM	HALLMARK_XENOBIOTIC_METABOLISM		189	0.0976477	1.54163	0.066	0.0761428	0.767	16487	tags=96%, list=87%, signal=713%
HALLMARK_APICAL_JUNCTION	HALLMARK_APICAL_JUNCTION		183	0.0946741	1.47794	0.0680934	0.0978431	0.867	9759	tags=61%, list=51%, signal=123%
HALLMARK_ADIPOGENESIS	HALLMARK_ADIPOGENESIS		188	0.0834092	1.34405	0.148374	0.165151	0.971	16549	tags=95%, list=87%, signal=722%
HALLMARK_PEROXISOME	HALLMARK_PEROXISOME		98	0.111736	1.31462	0.163673	0.180857	0.983	15751	tags=94%, list=83%, signal=542%
HALLMARK_UV_RESPONSE_DN	HALLMARK_UV_RESPONSE_DN		142	0.0929387	1.30292	0.160079	0.183388	0.988	924	tags=14%, list=5%, signal=15%
HALLMARK_COAGULATION	HALLMARK_COAGULATION		117	0.0897585	1.12773	0.279167	0.328236	1	14894	tags=87%, list=78%, signal=398%
HALLMARK_MYOGENESIS	HALLMARK_MYOGENESIS		174	0.0594734	0.925294	0.537255	0.593751	1	16379	tags=92%, list=86%, signal=653%
HALLMARK_INTERFERON_ALPHA_RESPONSE	HALLMARK_INTERFERON_ALPHA_RESPONSE		93	0.0813645	0.920019	0.556436	0.586771	1	10328	tags=62%, list=54%, signal=136%
HALLMARK_ANGIOGENESIS	HALLMARK_ANGIOGENESIS		33	0.13197	0.893894	0.590726	0.610871	1	10757	tags=70%, list=57%, signal=160%
HALLMARK_SPERMATOGENESIS	HALLMARK_SPERMATOGENESIS		94	0.0764582	0.885749	0.575163	0.608205	1	17179	tags=98%, list=90%, signal=1000%
HALLMARK_WNT_BETA_CATENIN_SIGNALING	HALLMARK_WNT_BETA_CATENIN_SIGNALING		39	0.104154	0.787148	0.742633	0.7357	1	3877	tags=31%, list=20%, signal=39%
Figure 2b , supplemental figure 2C- Urine output vs 0hr transcriptome
NAME	GS<br> follow link to MSigDB	GS DETAILS	SIZE	ES	NES	NOM p-val	FDR q-val	FWER p-val	RANK AT MAX	LEADING EDGE
HALLMARK_APICAL_JUNCTION	HALLMARK_APICAL_JUNCTION	Details ...	197	0.218575	3.62388	0	0	0	10541	tags=70%, list=48%, signal=132%
HALLMARK_KRAS_SIGNALING_UP	HALLMARK_KRAS_SIGNALING_UP	Details ...	191	0.200192	3.22285	0	0	0	11883	tags=74%, list=54%, signal=159%
HALLMARK_UV_RESPONSE_DN	HALLMARK_UV_RESPONSE_DN	Details ...	143	0.202773	2.83205	0	0	0	6803	tags=51%, list=31%, signal=73%
HALLMARK_EPITHELIAL_MESENCHYMAL_TRANSITION	HALLMARK_EPITHELIAL_MESENCHYMAL_TRANSITION	Details ...	196	0.169842	2.80424	0	0	0	9548	tags=60%, list=43%, signal=105%
HALLMARK_MYOGENESIS	HALLMARK_MYOGENESIS	Details ...	188	0.17393	2.80117	0	0	0	7445	tags=51%, list=34%, signal=76%
HALLMARK_TNFA_SIGNALING_VIA_NFKB	HALLMARK_TNFA_SIGNALING_VIA_NFKB	Details ...	197	0.166299	2.75245	0	0	0	10117	tags=62%, list=46%, signal=114%
HALLMARK_INFLAMMATORY_RESPONSE	HALLMARK_INFLAMMATORY_RESPONSE	Details ...	191	0.160748	2.54267	0	0.000317	0.002	10669	tags=64%, list=48%, signal=124%
HALLMARK_IL2_STAT5_SIGNALING	HALLMARK_IL2_STAT5_SIGNALING	Details ...	197	0.154837	2.50037	0	0.000408	0.003	11820	tags=69%, list=54%, signal=148%
HALLMARK_ALLOGRAFT_REJECTION	HALLMARK_ALLOGRAFT_REJECTION	Details ...	190	0.157811	2.48038	0	0.000483	0.004	12314	tags=72%, list=56%, signal=161%
HALLMARK_COMPLEMENT	HALLMARK_COMPLEMENT	Details ...	191	0.145899	2.38603	0	0.000823	0.008	11800	tags=68%, list=54%, signal=145%
HALLMARK_MITOTIC_SPINDLE	HALLMARK_MITOTIC_SPINDLE	Details ...	199	0.139657	2.32012	0.00625	0.00152197	0.016	9786	tags=58%, list=44%, signal=104%
HALLMARK_APICAL_SURFACE	HALLMARK_APICAL_SURFACE	Details ...	44	0.286403	2.20348	0	0.00290979	0.034	10719	tags=77%, list=49%, signal=150%
HALLMARK_HYPOXIA	HALLMARK_HYPOXIA	Details ...	193	0.133878	2.15438	0.00193798	0.00339584	0.043	5519	tags=38%, list=25%, signal=51%
HALLMARK_KRAS_SIGNALING_DN	HALLMARK_KRAS_SIGNALING_DN	Details ...	163	0.133752	2.03083	0.00590551	0.00674594	0.09	6261	tags=42%, list=28%, signal=58%
HALLMARK_WNT_BETA_CATENIN_SIGNALING	HALLMARK_WNT_BETA_CATENIN_SIGNALING	Details ...	40	0.233649	1.72061	0.03	0.0401704	0.442	10276	tags=70%, list=47%, signal=131%
HALLMARK_ANGIOGENESIS	HALLMARK_ANGIOGENESIS	Details ...	35	0.195722	1.38035	0.129167	0.188366	0.947	10794	tags=69%, list=49%, signal=134%
HALLMARK_TGF_BETA_SIGNALING	HALLMARK_TGF_BETA_SIGNALING	Details ...	54	0.159994	1.37241	0.128773	0.183257	0.954	8309	tags=54%, list=38%, signal=86%
HALLMARK_INTERFERON_GAMMA_RESPONSE	HALLMARK_INTERFERON_GAMMA_RESPONSE	Details ...	197	0.0811536	1.29265	0.152778	0.236569	0.986	18010	tags=90%, list=82%, signal=489%
HALLMARK_HEDGEHOG_SIGNALING	HALLMARK_HEDGEHOG_SIGNALING	Details ...	34	0.173015	1.19184	0.252546	0.324058	0.997	5909	tags=44%, list=27%, signal=60%
HALLMARK_IL6_JAK_STAT3_SIGNALING	HALLMARK_IL6_JAK_STAT3_SIGNALING	Details ...	84	0.109025	1.15787	0.27572	0.346379	0.998	17790	tags=92%, list=81%, signal=476%
HALLMARK_COAGULATION	HALLMARK_COAGULATION		127	0.0797017	1.05414	0.376984	0.460796	1	16284	tags=82%, list=74%, signal=313%
HALLMARK_ESTROGEN_RESPONSE_EARLY	HALLMARK_ESTROGEN_RESPONSE_EARLY		195	0.0569764	0.922884	0.55098	0.640681	1	15466	tags=76%, list=70%, signal=253%
HALLMARK_NOTCH_SIGNALING	HALLMARK_NOTCH_SIGNALING		32	0.103623	0.718921	0.816872	0.931453	1	1161	tags=16%, list=5%, signal=16%
HALLMARK_INTERFERON_ALPHA_RESPONSE	HALLMARK_INTERFERON_ALPHA_RESPONSE		94	0.0636391	0.716459	0.814664	0.896465	1	8207	tags=44%, list=37%, signal=69%
HALLMARK_APOPTOSIS	HALLMARK_APOPTOSIS		159	0.0482514	0.713357	0.835271	0.864301	1	2960	tags=18%, list=13%, signal=21%
HALLMARK_PANCREAS_BETA_CELLS	HALLMARK_PANCREAS_BETA_CELLS		28	0.110047	0.674512	0.862626	0.876891	1	9374	tags=54%, list=43%, signal=93%
HALLMARK_OXIDATIVE_PHOSPHORYLATION	HALLMARK_OXIDATIVE_PHOSPHORYLATION	Details ...	199	-0.498164	-8.03486	0	0	0	7498	tags=83%, list=34%, signal=125%
HALLMARK_MYC_TARGETS_V1	HALLMARK_MYC_TARGETS_V1	Details ...	199	-0.324801	-5.27751	0	0	0	6523	tags=62%, list=30%, signal=87%
HALLMARK_MTORC1_SIGNALING	HALLMARK_MTORC1_SIGNALING	Details ...	198	-0.219674	-3.59513	0	0	0	7662	tags=57%, list=35%, signal=86%
HALLMARK_DNA_REPAIR	HALLMARK_DNA_REPAIR	Details ...	143	-0.258325	-3.56623	0	0	0	9285	tags=68%, list=42%, signal=117%
HALLMARK_FATTY_ACID_METABOLISM	HALLMARK_FATTY_ACID_METABOLISM	Details ...	154	-0.246618	-3.477	0	0	0	8620	tags=64%, list=39%, signal=104%
HALLMARK_ADIPOGENESIS	HALLMARK_ADIPOGENESIS	Details ...	192	-0.216524	-3.42022	0	0	0	9380	tags=64%, list=43%, signal=111%
HALLMARK_REACTIVE_OXIGEN_SPECIES_PATHWAY	HALLMARK_REACTIVE_OXIGEN_SPECIES_PATHWAY	Details ...	47	-0.318806	-2.54826	0	0.000298413	0.002	4708	tags=53%, list=21%, signal=68%
HALLMARK_PROTEIN_SECRETION	HALLMARK_PROTEIN_SECRETION	Details ...	96	-0.217066	-2.53935	0	0.000391546	0.003	9462	tags=65%, list=43%, signal=113%
HALLMARK_MYC_TARGETS_V2	HALLMARK_MYC_TARGETS_V2	Details ...	58	-0.271749	-2.47202	0	0.000459152	0.004	8079	tags=64%, list=37%, signal=101%
HALLMARK_UNFOLDED_PROTEIN_RESPONSE	HALLMARK_UNFOLDED_PROTEIN_RESPONSE	Details ...	111	-0.196077	-2.43079	0	0.000413237	0.004	6020	tags=47%, list=27%, signal=64%
HALLMARK_CHOLESTEROL_HOMEOSTASIS	HALLMARK_CHOLESTEROL_HOMEOSTASIS	Details ...	73	-0.229207	-2.29358	0.00391389	0.00165372	0.018	8845	tags=63%, list=40%, signal=105%
HALLMARK_BILE_ACID_METABOLISM	HALLMARK_BILE_ACID_METABOLISM	Details ...	110	-0.17638	-2.16068	0.00619835	0.00418327	0.052	7746	tags=53%, list=35%, signal=81%
HALLMARK_XENOBIOTIC_METABOLISM	HALLMARK_XENOBIOTIC_METABOLISM	Details ...	195	-0.121174	-2.00561	0.00407332	0.00923741	0.118	12938	tags=71%, list=59%, signal=170%
HALLMARK_E2F_TARGETS	HALLMARK_E2F_TARGETS	Details ...	199	-0.117269	-1.98728	0.00594059	0.00985031	0.135	10719	tags=60%, list=49%, signal=116%
HALLMARK_GLYCOLYSIS	HALLMARK_GLYCOLYSIS	Details ...	195	-0.109412	-1.78999	0.0156863	0.0279732	0.362	7888	tags=47%, list=36%, signal=72%
HALLMARK_PEROXISOME	HALLMARK_PEROXISOME	Details ...	101	-0.15379	-1.78373	0.0270833	0.0273282	0.377	8620	tags=54%, list=39%, signal=89%
HALLMARK_ANDROGEN_RESPONSE	HALLMARK_ANDROGEN_RESPONSE	Details ...	100	-0.136502	-1.56589	0.0528455	0.0740404	0.739	10880	tags=63%, list=49%, signal=124%
HALLMARK_HEME_METABOLISM	HALLMARK_HEME_METABOLISM	Details ...	191	-0.0951176	-1.51666	0.0644531	0.084947	0.804	11066	tags=60%, list=50%, signal=119%
HALLMARK_UV_RESPONSE_UP	HALLMARK_UV_RESPONSE_UP	Details ...	153	-0.0997395	-1.43591	0.0887574	0.117097	0.904	5591	tags=35%, list=25%, signal=47%
HALLMARK_PI3K_AKT_MTOR_SIGNALING	HALLMARK_PI3K_AKT_MTOR_SIGNALING	Details ...	104	-0.103927	-1.26132	0.177189	0.223993	0.992	3863	tags=28%, list=18%, signal=34%
HALLMARK_G2M_CHECKPOINT	HALLMARK_G2M_CHECKPOINT		199	-0.0700362	-1.12666	0.282101	0.33711	1	12524	tags=64%, list=57%, signal=147%
HALLMARK_SPERMATOGENESIS	HALLMARK_SPERMATOGENESIS		110	-0.0894148	-1.06523	0.362869	0.392802	1	9451	tags=52%, list=43%, signal=90%
HALLMARK_ESTROGEN_RESPONSE_LATE	HALLMARK_ESTROGEN_RESPONSE_LATE		193	-0.0551325	-0.893494	0.591522	0.603373	1	18191	tags=88%, list=83%, signal=502%
HALLMARK_P53_PATHWAY	HALLMARK_P53_PATHWAY		196	-0.0502402	-0.80547	0.695238	0.70371	1	1713	tags=13%, list=8%, signal=14%
Figure 2b, supplemental figure 2C - Urine output vs 2hr transcriptome
NAME	GS<br> follow link to MSigDB	GS DETAILS	SIZE	ES	NES	NOM p-val	FDR q-val	FWER p-val	RANK AT MAX	LEADING EDGE
HALLMARK_TNFA_SIGNALING_VIA_NFKB	HALLMARK_TNFA_SIGNALING_VIA_NFKB	Details ...	197	0.516749	8.44961	0	0	0	8156	tags=90%, list=39%, signal=147%
HALLMARK_INFLAMMATORY_RESPONSE	HALLMARK_INFLAMMATORY_RESPONSE	Details ...	191	0.413745	6.67419	0	0	0	6072	tags=70%, list=29%, signal=98%
HALLMARK_EPITHELIAL_MESENCHYMAL_TRANSITION	HALLMARK_EPITHELIAL_MESENCHYMAL_TRANSITION	Details ...	195	0.354822	5.73776	0	0	0	5708	tags=63%, list=27%, signal=85%
HALLMARK_IL2_STAT5_SIGNALING	HALLMARK_IL2_STAT5_SIGNALING	Details ...	196	0.294452	4.72258	0	0	0	6781	tags=62%, list=33%, signal=91%
HALLMARK_KRAS_SIGNALING_UP	HALLMARK_KRAS_SIGNALING_UP	Details ...	189	0.278934	4.44301	0	0	0	8567	tags=69%, list=41%, signal=116%
HALLMARK_ALLOGRAFT_REJECTION	HALLMARK_ALLOGRAFT_REJECTION	Details ...	190	0.266479	4.33444	0	0	0	10941	tags=79%, list=53%, signal=165%
HALLMARK_INTERFERON_GAMMA_RESPONSE	HALLMARK_INTERFERON_GAMMA_RESPONSE	Details ...	197	0.262472	4.31221	0	0	0	7270	tags=61%, list=35%, signal=93%
HALLMARK_IL6_JAK_STAT3_SIGNALING	HALLMARK_IL6_JAK_STAT3_SIGNALING	Details ...	82	0.386727	4.13156	0	0	0	6707	tags=71%, list=32%, signal=104%
HALLMARK_APOPTOSIS	HALLMARK_APOPTOSIS	Details ...	159	0.252924	3.76964	0	0	0	5512	tags=52%, list=26%, signal=70%
HALLMARK_HYPOXIA	HALLMARK_HYPOXIA	Details ...	193	0.218133	3.54239	0	0	0	3699	tags=39%, list=18%, signal=47%
HALLMARK_APICAL_JUNCTION	HALLMARK_APICAL_JUNCTION	Details ...	190	0.216709	3.52397	0	0	0	7803	tags=59%, list=37%, signal=93%
HALLMARK_MYOGENESIS	HALLMARK_MYOGENESIS	Details ...	181	0.217323	3.40627	0	0	0	8859	tags=64%, list=43%, signal=111%
HALLMARK_COMPLEMENT	HALLMARK_COMPLEMENT	Details ...	190	0.187755	3.07984	0	0.000108974	0.001	6866	tags=52%, list=33%, signal=76%
HALLMARK_TGF_BETA_SIGNALING	HALLMARK_TGF_BETA_SIGNALING	Details ...	54	0.33223	2.96715	0	0.00010119	0.001	5439	tags=59%, list=26%, signal=80%
HALLMARK_UV_RESPONSE_UP	HALLMARK_UV_RESPONSE_UP	Details ...	151	0.192284	2.74684	0	9.44444e-05	0.001	6781	tags=52%, list=33%, signal=76%
HALLMARK_ESTROGEN_RESPONSE_EARLY	HALLMARK_ESTROGEN_RESPONSE_EARLY	Details ...	192	0.165781	2.73769	0	8.85417e-05	0.001	9811	tags=64%, list=47%, signal=119%
HALLMARK_P53_PATHWAY	HALLMARK_P53_PATHWAY	Details ...	195	0.156425	2.47517	0	0.000429549	0.005	4034	tags=35%, list=19%, signal=43%
HALLMARK_UV_RESPONSE_DN	HALLMARK_UV_RESPONSE_DN	Details ...	143	0.147028	2.06515	0.00400802	0.00659218	0.082	8026	tags=53%, list=39%, signal=86%
HALLMARK_MITOTIC_SPINDLE	HALLMARK_MITOTIC_SPINDLE	Details ...	199	0.126612	2.05836	0.00603622	0.00637894	0.084	9736	tags=59%, list=47%, signal=110%
HALLMARK_G2M_CHECKPOINT	HALLMARK_G2M_CHECKPOINT	Details ...	199	0.119793	1.93027	0.00792079	0.0120898	0.165	15423	tags=86%, list=74%, signal=328%
HALLMARK_ESTROGEN_RESPONSE_LATE	HALLMARK_ESTROGEN_RESPONSE_LATE		189	0.118053	1.90748	0.00364964	0.012898	0.184	8361	tags=52%, list=40%, signal=86%
HALLMARK_COAGULATION	HALLMARK_COAGULATION		125	0.144077	1.86535	0.010142	0.0155665	0.219	13510	tags=79%, list=65%, signal=224%
HALLMARK_ANGIOGENESIS	HALLMARK_ANGIOGENESIS		34	0.26752	1.85882	0.0105042	0.0157016	0.231	5462	tags=53%, list=26%, signal=72%
HALLMARK_INTERFERON_ALPHA_RESPONSE	HALLMARK_INTERFERON_ALPHA_RESPONSE		94	0.163559	1.83884	0.0100806	0.0170173	0.254	16104	tags=94%, list=77%, signal=411%
HALLMARK_WNT_BETA_CATENIN_SIGNALING	HALLMARK_WNT_BETA_CATENIN_SIGNALING		41	0.229679	1.76425	0.0213592	0.0248285	0.358	11479	tags=78%, list=55%, signal=174%
HALLMARK_UNFOLDED_PROTEIN_RESPONSE	HALLMARK_UNFOLDED_PROTEIN_RESPONSE		111	0.132857	1.66568	0.0238095	0.0408729	0.539	3063	tags=28%, list=15%, signal=33%
HALLMARK_NOTCH_SIGNALING	HALLMARK_NOTCH_SIGNALING		32	0.235632	1.54851	0.0461538	0.0685785	0.748	5512	tags=50%, list=26%, signal=68%
HALLMARK_HEDGEHOG_SIGNALING	HALLMARK_HEDGEHOG_SIGNALING		34	0.22618	1.54269	0.0592885	0.0678393	0.758	3259	tags=38%, list=16%, signal=45%
HALLMARK_ANDROGEN_RESPONSE	HALLMARK_ANDROGEN_RESPONSE		100	0.121556	1.42032	0.112735	0.11437	0.919	6018	tags=41%, list=29%, signal=57%
HALLMARK_APICAL_SURFACE	HALLMARK_APICAL_SURFACE		44	0.174285	1.40419	0.09	0.118072	0.932	15309	tags=91%, list=74%, signal=342%
HALLMARK_KRAS_SIGNALING_DN	HALLMARK_KRAS_SIGNALING_DN		146	0.0975114	1.38474	0.110204	0.123146	0.945	15099	tags=82%, list=73%, signal=297%
HALLMARK_MTORC1_SIGNALING	HALLMARK_MTORC1_SIGNALING		198	0.0604751	0.961724	0.50924	0.520985	1	1381	tags=13%, list=7%, signal=13%
HALLMARK_MYC_TARGETS_V2	HALLMARK_MYC_TARGETS_V2		58	0.106542	0.955407	0.481262	0.513623	1	8558	tags=52%, list=41%, signal=88%
HALLMARK_PANCREAS_BETA_CELLS	HALLMARK_PANCREAS_BETA_CELLS		28	0.0924893	0.585452	0.952741	0.956004	1	11463	tags=64%, list=55%, signal=143%
HALLMARK_OXIDATIVE_PHOSPHORYLATION	HALLMARK_OXIDATIVE_PHOSPHORYLATION	Details ...	199	-0.476461	-7.68452	0	0	0	6394	tags=78%, list=31%, signal=111%
HALLMARK_ADIPOGENESIS	HALLMARK_ADIPOGENESIS	Details ...	189	-0.216456	-3.45036	0	0	0	9087	tags=65%, list=44%, signal=114%
HALLMARK_FATTY_ACID_METABOLISM	HALLMARK_FATTY_ACID_METABOLISM	Details ...	153	-0.231215	-3.26114	0	0	0	8288	tags=63%, list=40%, signal=103%
HALLMARK_MYC_TARGETS_V1	HALLMARK_MYC_TARGETS_V1	Details ...	199	-0.179197	-2.92156	0	0	0	6979	tags=51%, list=34%, signal=76%
HALLMARK_BILE_ACID_METABOLISM	HALLMARK_BILE_ACID_METABOLISM	Details ...	108	-0.231477	-2.89704	0	0	0	12174	tags=81%, list=58%, signal=195%
HALLMARK_PROTEIN_SECRETION	HALLMARK_PROTEIN_SECRETION	Details ...	96	-0.22765	-2.63741	0	0.000102564	0.001	13287	tags=86%, list=64%, signal=238%
HALLMARK_DNA_REPAIR	HALLMARK_DNA_REPAIR	Details ...	143	-0.168985	-2.37121	0	0.00114609	0.012	7137	tags=51%, list=34%, signal=77%
HALLMARK_PEROXISOME	HALLMARK_PEROXISOME	Details ...	100	-0.179843	-2.03834	0.00195695	0.00755487	0.09	13142	tags=81%, list=63%, signal=218%
HALLMARK_XENOBIOTIC_METABOLISM	HALLMARK_XENOBIOTIC_METABOLISM	Details ...	191	-0.119379	-1.90661	0.00978474	0.0153935	0.197	5388	tags=38%, list=26%, signal=50%
HALLMARK_REACTIVE_OXIGEN_SPECIES_PATHWAY	HALLMARK_REACTIVE_OXIGEN_SPECIES_PATHWAY	Details ...	47	-0.228168	-1.83487	0.0125261	0.0203689	0.282	5008	tags=47%, list=24%, signal=61%
HALLMARK_E2F_TARGETS	HALLMARK_E2F_TARGETS	Details ...	198	-0.0870096	-1.43932	0.1	0.131887	0.901	12931	tags=71%, list=62%, signal=185%
HALLMARK_HEME_METABOLISM	HALLMARK_HEME_METABOLISM	Details ...	183	-0.0734303	-1.1982	0.224852	0.303959	0.995	11572	tags=63%, list=56%, signal=140%
HALLMARK_GLYCOLYSIS	HALLMARK_GLYCOLYSIS	Details ...	194	-0.0694661	-1.12399	0.286008	0.365037	1	8873	tags=49%, list=43%, signal=85%
HALLMARK_SPERMATOGENESIS	HALLMARK_SPERMATOGENESIS	Details ...	105	-0.0809041	-0.97507	0.466667	0.536086	1	11018	tags=61%, list=53%, signal=129%
HALLMARK_PI3K_AKT_MTOR_SIGNALING	HALLMARK_PI3K_AKT_MTOR_SIGNALING	Details ...	101	-0.066997	-0.790522	0.72093	0.778806	1	1293	tags=13%, list=6%, signal=14%
HALLMARK_CHOLESTEROL_HOMEOSTASIS	HALLMARK_CHOLESTEROL_HOMEOSTASIS	Details ...	73	-0.0716887	-0.714608	0.847036	0.832168	1	9639	tags=53%, list=46%, signal=99%
Figure 2B, supplemental figure 3B - 0hr transcriptome vs RBF
NAME	GS<br> follow link to MSigDB	GS DETAILS	SIZE	ES	NES	NOM p-val	FDR q-val	FWER p-val	RANK AT MAX	LEADING EDGE
HALLMARK_OXIDATIVE_PHOSPHORYLATION	HALLMARK_OXIDATIVE_PHOSPHORYLATION	Details ...	199	0.573869	9.32492	0	0	0	6840	tags=88%, list=31%, signal=126%
HALLMARK_FATTY_ACID_METABOLISM	HALLMARK_FATTY_ACID_METABOLISM	Details ...	154	0.39944	5.85073	0	0	0	4705	tags=61%, list=21%, signal=77%
HALLMARK_ADIPOGENESIS	HALLMARK_ADIPOGENESIS	Details ...	192	0.325374	5.3049	0	0	0	6429	tags=61%, list=29%, signal=86%
HALLMARK_MTORC1_SIGNALING	HALLMARK_MTORC1_SIGNALING	Details ...	198	0.231813	3.91732	0	0	0	5060	tags=46%, list=23%, signal=59%
HALLMARK_XENOBIOTIC_METABOLISM	HALLMARK_XENOBIOTIC_METABOLISM	Details ...	195	0.217296	3.50011	0	0	0	8919	tags=62%, list=41%, signal=103%
HALLMARK_PEROXISOME	HALLMARK_PEROXISOME	Details ...	101	0.265401	3.16815	0	0	0	4428	tags=47%, list=20%, signal=58%
HALLMARK_BILE_ACID_METABOLISM	HALLMARK_BILE_ACID_METABOLISM	Details ...	110	0.236062	2.92657	0	0	0	4435	tags=44%, list=20%, signal=54%
HALLMARK_REACTIVE_OXIGEN_SPECIES_PATHWAY	HALLMARK_REACTIVE_OXIGEN_SPECIES_PATHWAY	Details ...	47	0.291264	2.3688	0	0.00130555	0.01	6248	tags=57%, list=28%, signal=80%
HALLMARK_GLYCOLYSIS	HALLMARK_GLYCOLYSIS	Details ...	195	0.14204	2.31277	0	0.00169927	0.015	7174	tags=47%, list=33%, signal=69%
HALLMARK_CHOLESTEROL_HOMEOSTASIS	HALLMARK_CHOLESTEROL_HOMEOSTASIS	Details ...	73	0.229159	2.2492	0	0.00226266	0.022	1304	tags=29%, list=6%, signal=30%
HALLMARK_HYPOXIA	HALLMARK_HYPOXIA	Details ...	193	0.121954	1.97309	0.00196078	0.0130243	0.133	5437	tags=37%, list=25%, signal=48%
HALLMARK_MYC_TARGETS_V1	HALLMARK_MYC_TARGETS_V1	Details ...	199	0.123657	1.96383	0.00393701	0.0130958	0.146	10467	tags=60%, list=48%, signal=113%
HALLMARK_HEME_METABOLISM	HALLMARK_HEME_METABOLISM	Details ...	191	0.125044	1.95111	0.0020202	0.0131456	0.158	10065	tags=58%, list=46%, signal=106%
HALLMARK_ESTROGEN_RESPONSE_EARLY	HALLMARK_ESTROGEN_RESPONSE_EARLY	Details ...	195	0.113004	1.82586	0.0165975	0.0254346	0.309	7356	tags=45%, list=33%, signal=66%
HALLMARK_ESTROGEN_RESPONSE_LATE	HALLMARK_ESTROGEN_RESPONSE_LATE	Details ...	193	0.110184	1.75668	0.0188285	0.035102	0.419	4439	tags=31%, list=20%, signal=39%
HALLMARK_PROTEIN_SECRETION	HALLMARK_PROTEIN_SECRETION	Details ...	96	0.142947	1.66876	0.031746	0.0496037	0.571	15901	tags=86%, list=72%, signal=310%
HALLMARK_ANDROGEN_RESPONSE	HALLMARK_ANDROGEN_RESPONSE	Details ...	100	0.132452	1.54768	0.0685484	0.0813073	0.764	4802	tags=35%, list=22%, signal=45%
HALLMARK_P53_PATHWAY	HALLMARK_P53_PATHWAY	Details ...	196	0.0883807	1.45869	0.0769231	0.115198	0.875	5372	tags=33%, list=24%, signal=43%
HALLMARK_UNFOLDED_PROTEIN_RESPONSE	HALLMARK_UNFOLDED_PROTEIN_RESPONSE	Details ...	111	0.0998406	1.23365	0.213693	0.268506	0.995	6341	tags=39%, list=29%, signal=54%
HALLMARK_APICAL_SURFACE	HALLMARK_APICAL_SURFACE	Details ...	44	0.148936	1.16812	0.273603	0.323751	0.997	5233	tags=39%, list=24%, signal=51%
HALLMARK_KRAS_SIGNALING_DN	HALLMARK_KRAS_SIGNALING_DN		163	0.0795126	1.16775	0.261297	0.308903	0.998	8662	tags=47%, list=39%, signal=77%
HALLMARK_UV_RESPONSE_UP	HALLMARK_UV_RESPONSE_UP		153	0.0788538	1.16037	0.276859	0.301555	0.999	2592	tags=20%, list=12%, signal=22%
HALLMARK_PANCREAS_BETA_CELLS	HALLMARK_PANCREAS_BETA_CELLS		28	0.163744	1.02022	0.422	0.450309	1	2689	tags=29%, list=12%, signal=33%
HALLMARK_DNA_REPAIR	HALLMARK_DNA_REPAIR		143	0.0627769	0.857266	0.635271	0.656819	1	6632	tags=36%, list=30%, signal=52%
HALLMARK_SPERMATOGENESIS	HALLMARK_SPERMATOGENESIS		110	0.0558891	0.696192	0.871212	0.849095	1	14787	tags=73%, list=67%, signal=220%
HALLMARK_ALLOGRAFT_REJECTION	HALLMARK_ALLOGRAFT_REJECTION	Details ...	190	-0.48955	-8.03308	0	0	0	5191	tags=72%, list=24%, signal=94%
HALLMARK_INTERFERON_GAMMA_RESPONSE	HALLMARK_INTERFERON_GAMMA_RESPONSE	Details ...	197	-0.461869	-7.52458	0	0	0	4452	tags=66%, list=20%, signal=82%
HALLMARK_EPITHELIAL_MESENCHYMAL_TRANSITION	HALLMARK_EPITHELIAL_MESENCHYMAL_TRANSITION	Details ...	196	-0.332711	-5.35111	0	0	0	9029	tags=74%, list=41%, signal=124%
HALLMARK_INFLAMMATORY_RESPONSE	HALLMARK_INFLAMMATORY_RESPONSE	Details ...	191	-0.301036	-4.81138	0	0	0	4612	tags=51%, list=21%, signal=64%
HALLMARK_INTERFERON_ALPHA_RESPONSE	HALLMARK_INTERFERON_ALPHA_RESPONSE	Details ...	94	-0.42414	-4.79091	0	0	0	6864	tags=73%, list=31%, signal=106%
HALLMARK_IL6_JAK_STAT3_SIGNALING	HALLMARK_IL6_JAK_STAT3_SIGNALING	Details ...	84	-0.407312	-4.47156	0	0	0	4697	tags=62%, list=21%, signal=78%
HALLMARK_TNFA_SIGNALING_VIA_NFKB	HALLMARK_TNFA_SIGNALING_VIA_NFKB	Details ...	197	-0.23734	-3.90867	0	0	0	7116	tags=56%, list=32%, signal=82%
HALLMARK_KRAS_SIGNALING_UP	HALLMARK_KRAS_SIGNALING_UP	Details ...	191	-0.237405	-3.86079	0	0	0	5655	tags=49%, list=26%, signal=66%
HALLMARK_G2M_CHECKPOINT	HALLMARK_G2M_CHECKPOINT	Details ...	199	-0.203899	-3.29007	0	0	0	8497	tags=59%, list=39%, signal=95%
HALLMARK_APICAL_JUNCTION	HALLMARK_APICAL_JUNCTION	Details ...	197	-0.193789	-3.22652	0	0	0	5384	tags=44%, list=24%, signal=57%
HALLMARK_IL2_STAT5_SIGNALING	HALLMARK_IL2_STAT5_SIGNALING	Details ...	197	-0.198931	-3.2179	0	0	0	4713	tags=41%, list=21%, signal=52%
HALLMARK_COMPLEMENT	HALLMARK_COMPLEMENT	Details ...	191	-0.191313	-3.06486	0	0	0	5393	tags=43%, list=24%, signal=57%
HALLMARK_E2F_TARGETS	HALLMARK_E2F_TARGETS	Details ...	199	-0.179806	-3.03737	0	0	0	7695	tags=53%, list=35%, signal=80%
HALLMARK_UV_RESPONSE_DN	HALLMARK_UV_RESPONSE_DN	Details ...	143	-0.166223	-2.36492	0	0.000561042	0.007	5295	tags=41%, list=24%, signal=53%
HALLMARK_COAGULATION	HALLMARK_COAGULATION	Details ...	127	-0.180371	-2.35904	0	0.000523639	0.007	1947	tags=27%, list=9%, signal=29%
HALLMARK_ANGIOGENESIS	HALLMARK_ANGIOGENESIS	Details ...	35	-0.283584	-1.97175	0.0019685	0.00830445	0.123	1945	tags=37%, list=9%, signal=41%
HALLMARK_APOPTOSIS	HALLMARK_APOPTOSIS	Details ...	159	-0.132478	-1.9515	0.00395257	0.00929422	0.144	3475	tags=29%, list=16%, signal=34%
HALLMARK_MITOTIC_SPINDLE	HALLMARK_MITOTIC_SPINDLE	Details ...	199	-0.11634	-1.87547	0.0165289	0.0137761	0.217	10518	tags=59%, list=48%, signal=113%
HALLMARK_MYOGENESIS	HALLMARK_MYOGENESIS	Details ...	188	-0.11915	-1.86924	0.0138889	0.0136672	0.225	4661	tags=33%, list=21%, signal=41%
HALLMARK_HEDGEHOG_SIGNALING	HALLMARK_HEDGEHOG_SIGNALING	Details ...	34	-0.207531	-1.43533	0.105155	0.113788	0.903	2562	tags=32%, list=12%, signal=37%
HALLMARK_TGF_BETA_SIGNALING	HALLMARK_TGF_BETA_SIGNALING		54	-0.171116	-1.43476	0.0897959	0.108684	0.903	7659	tags=52%, list=35%, signal=79%
HALLMARK_WNT_BETA_CATENIN_SIGNALING	HALLMARK_WNT_BETA_CATENIN_SIGNALING		40	-0.157757	-1.1676	0.264463	0.295547	0.999	14698	tags=83%, list=67%, signal=248%
HALLMARK_NOTCH_SIGNALING	HALLMARK_NOTCH_SIGNALING		32	-0.170416	-1.14505	0.299807	0.303654	1	9327	tags=59%, list=42%, signal=103%
HALLMARK_MYC_TARGETS_V2	HALLMARK_MYC_TARGETS_V2		58	-0.124218	-1.10958	0.334012	0.327389	1	9041	tags=53%, list=41%, signal=90%
HALLMARK_PI3K_AKT_MTOR_SIGNALING	HALLMARK_PI3K_AKT_MTOR_SIGNALING		104	-0.0504876	-0.604426	0.944334	0.93934	1	2917	tags=18%, list=13%, signal=21%
Figure 2B, supplemental figure 3B - 2hr transcriptome vs RBF
NAME	GS<br> follow link to MSigDB	GS DETAILS	SIZE	ES	NES	NOM p-val	FDR q-val	FWER p-val	RANK AT MAX	LEADING EDGE
HALLMARK_MYOGENESIS	HALLMARK_MYOGENESIS	Details ...	186	0.287966	4.59022	0	0	0	7475	tags=62%, list=34%, signal=93%
HALLMARK_HYPOXIA	HALLMARK_HYPOXIA	Details ...	195	0.181746	3.02265	0	0	0	7695	tags=53%, list=35%, signal=80%
HALLMARK_ESTROGEN_RESPONSE_EARLY	HALLMARK_ESTROGEN_RESPONSE_EARLY	Details ...	195	0.172367	2.8421	0	0	0	7447	tags=51%, list=34%, signal=76%
HALLMARK_UV_RESPONSE_UP	HALLMARK_UV_RESPONSE_UP	Details ...	153	0.172935	2.51901	0.0039604	0.00104333	0.004	7763	tags=52%, list=35%, signal=80%
HALLMARK_APICAL_JUNCTION	HALLMARK_APICAL_JUNCTION	Details ...	195	0.139672	2.30268	0	0.00379056	0.017	5102	tags=37%, list=23%, signal=48%
HALLMARK_CHOLESTEROL_HOMEOSTASIS	HALLMARK_CHOLESTEROL_HOMEOSTASIS	Details ...	73	0.228648	2.30035	0.0020202	0.00353991	0.019	6167	tags=51%, list=28%, signal=70%
HALLMARK_KRAS_SIGNALING_DN	HALLMARK_KRAS_SIGNALING_DN	Details ...	163	0.135453	2.04686	0.00396825	0.0154581	0.09	11405	tags=65%, list=52%, signal=133%
HALLMARK_MITOTIC_SPINDLE	HALLMARK_MITOTIC_SPINDLE	Details ...	199	0.12333	2.01236	0.00772201	0.015998	0.107	4741	tags=34%, list=21%, signal=42%
HALLMARK_XENOBIOTIC_METABOLISM	HALLMARK_XENOBIOTIC_METABOLISM	Details ...	196	0.122425	2.00629	0.0019802	0.0150364	0.113	6905	tags=43%, list=31%, signal=63%
HALLMARK_EPITHELIAL_MESENCHYMAL_TRANSITION	HALLMARK_EPITHELIAL_MESENCHYMAL_TRANSITION	Details ...	195	0.121721	1.97569	0.00811359	0.0162881	0.134	7990	tags=48%, list=36%, signal=75%
HALLMARK_P53_PATHWAY	HALLMARK_P53_PATHWAY	Details ...	196	0.119001	1.92706	0.0100806	0.0197958	0.173	6416	tags=41%, list=29%, signal=57%
HALLMARK_FATTY_ACID_METABOLISM	HALLMARK_FATTY_ACID_METABOLISM	Details ...	156	0.127532	1.86589	0.0181087	0.025351	0.239	5845	tags=39%, list=26%, signal=53%
HALLMARK_MYC_TARGETS_V2	HALLMARK_MYC_TARGETS_V2	Details ...	58	0.204389	1.81002	0.00392927	0.0315824	0.304	4641	tags=41%, list=21%, signal=52%
HALLMARK_MTORC1_SIGNALING	HALLMARK_MTORC1_SIGNALING	Details ...	198	0.105843	1.75121	0.0218688	0.0393786	0.386	5050	tags=33%, list=23%, signal=43%
HALLMARK_PEROXISOME	HALLMARK_PEROXISOME	Details ...	102	0.141603	1.72239	0.0280778	0.0420203	0.425	5987	tags=41%, list=27%, signal=56%
HALLMARK_GLYCOLYSIS	HALLMARK_GLYCOLYSIS	Details ...	196	0.104191	1.67866	0.0381526	0.0497979	0.506	5274	tags=34%, list=24%, signal=44%
HALLMARK_WNT_BETA_CATENIN_SIGNALING	HALLMARK_WNT_BETA_CATENIN_SIGNALING	Details ...	42	0.188588	1.5178	0.057732	0.103723	0.801	7419	tags=52%, list=34%, signal=79%
HALLMARK_ESTROGEN_RESPONSE_LATE	HALLMARK_ESTROGEN_RESPONSE_LATE	Details ...	192	0.0913665	1.47877	0.079918	0.118482	0.859	9167	tags=51%, list=41%, signal=86%
HALLMARK_APOPTOSIS	HALLMARK_APOPTOSIS	Details ...	159	0.0967775	1.4207	0.0989691	0.142176	0.91	5523	tags=35%, list=25%, signal=46%
HALLMARK_ADIPOGENESIS	HALLMARK_ADIPOGENESIS	Details ...	190	0.0770585	1.28117	0.175197	0.240893	0.988	2732	tags=20%, list=12%, signal=23%
HALLMARK_TGF_BETA_SIGNALING	HALLMARK_TGF_BETA_SIGNALING		54	0.140139	1.22847	0.219925	0.277322	0.994	7554	tags=48%, list=34%, signal=73%
HALLMARK_HEDGEHOG_SIGNALING	HALLMARK_HEDGEHOG_SIGNALING		35	0.175241	1.22818	0.224242	0.265032	0.994	6870	tags=49%, list=31%, signal=70%
HALLMARK_APICAL_SURFACE	HALLMARK_APICAL_SURFACE		44	0.15105	1.18472	0.26569	0.297002	0.999	1691	tags=23%, list=8%, signal=25%
HALLMARK_TNFA_SIGNALING_VIA_NFKB	HALLMARK_TNFA_SIGNALING_VIA_NFKB		197	0.0727843	1.17646	0.258964	0.292546	1	8281	tags=45%, list=37%, signal=71%
HALLMARK_ANDROGEN_RESPONSE	HALLMARK_ANDROGEN_RESPONSE		100	0.0877725	1.03936	0.416667	0.440829	1	6027	tags=36%, list=27%, signal=49%
HALLMARK_NOTCH_SIGNALING	HALLMARK_NOTCH_SIGNALING		32	0.125028	0.837462	0.67767	0.711859	1	8294	tags=50%, list=38%, signal=80%
HALLMARK_REACTIVE_OXIGEN_SPECIES_PATHWAY	HALLMARK_REACTIVE_OXIGEN_SPECIES_PATHWAY		47	0.0905721	0.73246	0.779961	0.833668	1	7880	tags=45%, list=36%, signal=69%
HALLMARK_UNFOLDED_PROTEIN_RESPONSE	HALLMARK_UNFOLDED_PROTEIN_RESPONSE		111	0.0505516	0.618377	0.910359	0.929638	1	6058	tags=32%, list=27%, signal=44%
HALLMARK_ALLOGRAFT_REJECTION	HALLMARK_ALLOGRAFT_REJECTION	Details ...	193	-0.283083	-4.63372	0	0	0	5482	tags=53%, list=25%, signal=70%
HALLMARK_INTERFERON_GAMMA_RESPONSE	HALLMARK_INTERFERON_GAMMA_RESPONSE	Details ...	198	-0.241981	-3.94639	0	0	0	6424	tags=53%, list=29%, signal=74%
HALLMARK_PROTEIN_SECRETION	HALLMARK_PROTEIN_SECRETION	Details ...	96	-0.333321	-3.8499	0	0	0	6252	tags=61%, list=28%, signal=85%
HALLMARK_MYC_TARGETS_V1	HALLMARK_MYC_TARGETS_V1	Details ...	199	-0.195005	-3.24008	0	0	0	7728	tags=54%, list=35%, signal=83%
HALLMARK_INTERFERON_ALPHA_RESPONSE	HALLMARK_INTERFERON_ALPHA_RESPONSE	Details ...	94	-0.254624	-2.90213	0	0	0	7097	tags=57%, list=32%, signal=84%
HALLMARK_E2F_TARGETS	HALLMARK_E2F_TARGETS	Details ...	198	-0.156141	-2.54979	0	0.000460952	0.003	7970	tags=52%, list=36%, signal=80%
HALLMARK_KRAS_SIGNALING_UP	HALLMARK_KRAS_SIGNALING_UP	Details ...	190	-0.143466	-2.25908	0.0019305	0.00315678	0.025	4304	tags=34%, list=19%, signal=41%
HALLMARK_OXIDATIVE_PHOSPHORYLATION	HALLMARK_OXIDATIVE_PHOSPHORYLATION	Details ...	199	-0.137461	-2.22952	0	0.00353645	0.032	9100	tags=55%, list=41%, signal=92%
HALLMARK_COMPLEMENT	HALLMARK_COMPLEMENT	Details ...	192	-0.125528	-2.03014	0.00793651	0.0103704	0.101	9687	tags=56%, list=44%, signal=99%
HALLMARK_INFLAMMATORY_RESPONSE	HALLMARK_INFLAMMATORY_RESPONSE	Details ...	192	-0.121536	-1.94379	0.00784314	0.0163044	0.169	9429	tags=55%, list=43%, signal=95%
HALLMARK_DNA_REPAIR	HALLMARK_DNA_REPAIR	Details ...	143	-0.135763	-1.88414	0.0125	0.0201932	0.223	8306	tags=51%, list=38%, signal=81%
HALLMARK_SPERMATOGENESIS	HALLMARK_SPERMATOGENESIS	Details ...	114	-0.139765	-1.75101	0.0186722	0.035624	0.381	8370	tags=52%, list=38%, signal=83%
HALLMARK_UV_RESPONSE_DN	HALLMARK_UV_RESPONSE_DN	Details ...	143	-0.108882	-1.51473	0.0566406	0.107921	0.806	9515	tags=54%, list=43%, signal=94%
HALLMARK_PI3K_AKT_MTOR_SIGNALING	HALLMARK_PI3K_AKT_MTOR_SIGNALING	Details ...	104	-0.121176	-1.43712	0.0949495	0.142688	0.907	8815	tags=52%, list=40%, signal=86%
HALLMARK_BILE_ACID_METABOLISM	HALLMARK_BILE_ACID_METABOLISM	Details ...	110	-0.111057	-1.37259	0.122047	0.17536	0.957	5799	tags=37%, list=26%, signal=50%
HALLMARK_HEME_METABOLISM	HALLMARK_HEME_METABOLISM	Details ...	187	-0.0813327	-1.26542	0.191205	0.248774	0.991	9096	tags=49%, list=41%, signal=83%
HALLMARK_COAGULATION	HALLMARK_COAGULATION	Details ...	129	-0.0904411	-1.20488	0.214008	0.291561	0.998	2298	tags=19%, list=10%, signal=22%
HALLMARK_PANCREAS_BETA_CELLS	HALLMARK_PANCREAS_BETA_CELLS	Details ...	30	-0.171669	-1.14823	0.269903	0.335781	0.999	10214	tags=63%, list=46%, signal=118%
HALLMARK_IL6_JAK_STAT3_SIGNALING	HALLMARK_IL6_JAK_STAT3_SIGNALING	Details ...	85	-0.103131	-1.08635	0.336049	0.388394	0.999	8915	tags=51%, list=40%, signal=84%
HALLMARK_ANGIOGENESIS	HALLMARK_ANGIOGENESIS	Details ...	35	-0.156815	-1.07795	0.344294	0.379321	0.999	9174	tags=57%, list=41%, signal=98%
HALLMARK_G2M_CHECKPOINT	HALLMARK_G2M_CHECKPOINT		199	-0.0594048	-0.973898	0.489022	0.49473	1	18477	tags=89%, list=84%, signal=539%
HALLMARK_IL2_STAT5_SIGNALING	HALLMARK_IL2_STAT5_SIGNALING		196	-0.0581147	-0.940744	0.524178	0.515452	1	2563	tags=17%, list=12%, signal=19%
Figure 3G, supplemental figure 4C - NMP vs NMP+HA after 4hrs
NAME	GS<br> follow link to MSigDB	GS DETAILS	SIZE	ES	NES	NOM p-val	FDR q-val	FWER p-val	RANK AT MAX	LEADING EDGE
HALLMARK_OXIDATIVE_PHOSPHORYLATION	HALLMARK_OXIDATIVE_PHOSPHORYLATION	Details ...	199	0.412938	6.88335	0	0	0	5225	tags=75%, list=35%, signal=114%
HALLMARK_FATTY_ACID_METABOLISM	HALLMARK_FATTY_ACID_METABOLISM	Details ...	145	0.312434	4.51993	0	0	0	4072	tags=58%, list=27%, signal=79%
HALLMARK_XENOBIOTIC_METABOLISM	HALLMARK_XENOBIOTIC_METABOLISM	Details ...	170	0.23619	3.63775	0	0	0	5441	tags=59%, list=36%, signal=92%
HALLMARK_ADIPOGENESIS	HALLMARK_ADIPOGENESIS	Details ...	186	0.221949	3.59912	0	0	0	5616	tags=59%, list=37%, signal=93%
HALLMARK_BILE_ACID_METABOLISM	HALLMARK_BILE_ACID_METABOLISM	Details ...	94	0.307475	3.42348	0	0	0	5984	tags=70%, list=40%, signal=116%
HALLMARK_PEROXISOME	HALLMARK_PEROXISOME	Details ...	92	0.232852	2.60383	0	8.33333e-05	0.001	7005	tags=70%, list=46%, signal=129%
HALLMARK_PROTEIN_SECRETION	HALLMARK_PROTEIN_SECRETION	Details ...	96	0.166239	1.89706	0.016129	0.0179607	0.204	7253	tags=65%, list=48%, signal=124%
HALLMARK_GLYCOLYSIS	HALLMARK_GLYCOLYSIS	Details ...	177	0.122254	1.87047	0.00792079	0.0184987	0.235	7299	tags=60%, list=48%, signal=116%
HALLMARK_HEME_METABOLISM	HALLMARK_HEME_METABOLISM	Details ...	169	0.115585	1.78255	0.0117188	0.0267687	0.35	7115	tags=59%, list=47%, signal=110%
HALLMARK_KRAS_SIGNALING_DN	HALLMARK_KRAS_SIGNALING_DN	Details ...	94	0.153784	1.77835	0.0215686	0.0245794	0.359	5078	tags=49%, list=34%, signal=73%
HALLMARK_PANCREAS_BETA_CELLS	HALLMARK_PANCREAS_BETA_CELLS	Details ...	17	0.298933	1.50445	0.0694445	0.0866002	0.81	5258	tags=65%, list=35%, signal=99%
HALLMARK_SPERMATOGENESIS	HALLMARK_SPERMATOGENESIS	Details ...	62	0.10338	0.96172	0.493308	0.56558	1	3557	tags=34%, list=24%, signal=44%
HALLMARK_COAGULATION	HALLMARK_COAGULATION	Details ...	107	0.0580368	0.721719	0.818	0.882596	1	4207	tags=34%, list=28%, signal=46%
HALLMARK_APICAL_SURFACE	HALLMARK_APICAL_SURFACE	Details ...	40	0.0973093	0.716792	0.831579	0.825378	1	5703	tags=48%, list=38%, signal=76%
HALLMARK_TNFA_SIGNALING_VIA_NFKB	HALLMARK_TNFA_SIGNALING_VIA_NFKB	Details ...	192	-0.44697	-7.28849	0	0	0	5682	tags=82%, list=38%, signal=129%
HALLMARK_INFLAMMATORY_RESPONSE	HALLMARK_INFLAMMATORY_RESPONSE	Details ...	165	-0.331895	-4.92379	0	0	0	5474	tags=69%, list=36%, signal=107%
HALLMARK_G2M_CHECKPOINT	HALLMARK_G2M_CHECKPOINT	Details ...	167	-0.315506	-4.73134	0	0	0	6227	tags=72%, list=41%, signal=122%
HALLMARK_ALLOGRAFT_REJECTION	HALLMARK_ALLOGRAFT_REJECTION	Details ...	157	-0.314282	-4.57397	0	0	0	7227	tags=79%, list=48%, signal=150%
HALLMARK_MYC_TARGETS_V1	HALLMARK_MYC_TARGETS_V1	Details ...	196	-0.223013	-3.64925	0	0	0	6997	tags=68%, list=46%, signal=126%
HALLMARK_KRAS_SIGNALING_UP	HALLMARK_KRAS_SIGNALING_UP	Details ...	170	-0.224858	-3.42099	0	0	0	4458	tags=52%, list=30%, signal=73%
HALLMARK_IL2_STAT5_SIGNALING	HALLMARK_IL2_STAT5_SIGNALING	Details ...	180	-0.212193	-3.31223	0	0	0	4802	tags=53%, list=32%, signal=76%
HALLMARK_EPITHELIAL_MESENCHYMAL_TRANSITION	HALLMARK_EPITHELIAL_MESENCHYMAL_TRANSITION	Details ...	183	-0.180131	-2.84405	0	0	0	6717	tags=62%, list=45%, signal=111%
HALLMARK_E2F_TARGETS	HALLMARK_E2F_TARGETS	Details ...	163	-0.186169	-2.75415	0	0.000173913	0.001	7962	tags=71%, list=53%, signal=149%
HALLMARK_APICAL_JUNCTION	HALLMARK_APICAL_JUNCTION	Details ...	171	-0.177159	-2.73382	0	0.000156522	0.001	5036	tags=51%, list=33%, signal=75%
HALLMARK_TGF_BETA_SIGNALING	HALLMARK_TGF_BETA_SIGNALING	Details ...	52	-0.31271	-2.73356	0	0.000142293	0.001	8068	tags=85%, list=53%, signal=181%
HALLMARK_MITOTIC_SPINDLE	HALLMARK_MITOTIC_SPINDLE	Details ...	185	-0.165446	-2.58251	0	0.000473689	0.004	6182	tags=57%, list=41%, signal=96%
HALLMARK_APOPTOSIS	HALLMARK_APOPTOSIS	Details ...	148	-0.180302	-2.57716	0	0.000437251	0.004	6994	tags=64%, list=46%, signal=118%
HALLMARK_INTERFERON_GAMMA_RESPONSE	HALLMARK_INTERFERON_GAMMA_RESPONSE	Details ...	187	-0.156406	-2.52177	0	0.000501257	0.005	6386	tags=58%, list=42%, signal=99%
HALLMARK_UNFOLDED_PROTEIN_RESPONSE	HALLMARK_UNFOLDED_PROTEIN_RESPONSE	Details ...	110	-0.204525	-2.50861	0	0.000545259	0.006	3934	tags=46%, list=26%, signal=62%
HALLMARK_MYC_TARGETS_V2	HALLMARK_MYC_TARGETS_V2	Details ...	56	-0.274209	-2.3984	0.00198413	0.00109095	0.012	3963	tags=54%, list=26%, signal=72%
HALLMARK_MYOGENESIS	HALLMARK_MYOGENESIS	Details ...	161	-0.154525	-2.29969	0.00204499	0.00174017	0.021	6599	tags=59%, list=44%, signal=104%
HALLMARK_UV_RESPONSE_UP	HALLMARK_UV_RESPONSE_UP	Details ...	138	-0.166393	-2.26761	0.00198413	0.00208987	0.027	7246	tags=64%, list=48%, signal=123%
HALLMARK_IL6_JAK_STAT3_SIGNALING	HALLMARK_IL6_JAK_STAT3_SIGNALING	Details ...	73	-0.216175	-2.16105	0.00414938	0.00307111	0.042	7298	tags=70%, list=48%, signal=135%
HALLMARK_COMPLEMENT	HALLMARK_COMPLEMENT	Details ...	168	-0.141651	-2.0863	0.00207469	0.00463248	0.067	6511	tags=57%, list=43%, signal=99%
HALLMARK_UV_RESPONSE_DN	HALLMARK_UV_RESPONSE_DN		138	-0.147209	-2.01021	0.00756144	0.00770993	0.11	5455	tags=51%, list=36%, signal=79%
HALLMARK_P53_PATHWAY	HALLMARK_P53_PATHWAY		188	-0.120833	-1.93016	0.004	0.0119779	0.173	5425	tags=48%, list=36%, signal=74%
HALLMARK_ANDROGEN_RESPONSE	HALLMARK_ANDROGEN_RESPONSE		97	-0.16614	-1.90605	0.00571429	0.0135674	0.198	4200	tags=44%, list=28%, signal=61%
HALLMARK_WNT_BETA_CATENIN_SIGNALING	HALLMARK_WNT_BETA_CATENIN_SIGNALING		36	-0.246244	-1.74759	0.0313725	0.0301693	0.404	4678	tags=56%, list=31%, signal=80%
HALLMARK_NOTCH_SIGNALING	HALLMARK_NOTCH_SIGNALING		31	-0.238251	-1.61242	0.0383877	0.0585002	0.646	7610	tags=74%, list=50%, signal=149%
HALLMARK_MTORC1_SIGNALING	HALLMARK_MTORC1_SIGNALING		193	-0.0942617	-1.523	0.061753	0.0863558	0.798	3523	tags=33%, list=23%, signal=42%
HALLMARK_ESTROGEN_RESPONSE_LATE	HALLMARK_ESTROGEN_RESPONSE_LATE		172	-0.089909	-1.3837	0.118367	0.153153	0.942	3310	tags=31%, list=22%, signal=39%
HALLMARK_DNA_REPAIR	HALLMARK_DNA_REPAIR		138	-0.0960298	-1.35968	0.13035	0.161268	0.959	11251	tags=84%, list=75%, signal=327%
HALLMARK_CHOLESTEROL_HOMEOSTASIS	HALLMARK_CHOLESTEROL_HOMEOSTASIS		70	-0.137106	-1.35243	0.125249	0.160554	0.963	4625	tags=44%, list=31%, signal=64%
HALLMARK_PI3K_AKT_MTOR_SIGNALING	HALLMARK_PI3K_AKT_MTOR_SIGNALING		94	-0.113197	-1.27272	0.168651	0.210575	0.985	9542	tags=74%, list=63%, signal=201%
HALLMARK_ESTROGEN_RESPONSE_EARLY	HALLMARK_ESTROGEN_RESPONSE_EARLY		179	-0.0738211	-1.16881	0.257028	0.297336	1	3453	tags=30%, list=23%, signal=39%
HALLMARK_HEDGEHOG_SIGNALING	HALLMARK_HEDGEHOG_SIGNALING		29	-0.160059	-1.04126	0.405242	0.433075	1	3835	tags=41%, list=25%, signal=55%
HALLMARK_INTERFERON_ALPHA_RESPONSE	HALLMARK_INTERFERON_ALPHA_RESPONSE		91	-0.0857173	-0.961446	0.503906	0.529871	1	7505	tags=58%, list=50%, signal=115%
HALLMARK_REACTIVE_OXIGEN_SPECIES_PATHWAY	HALLMARK_REACTIVE_OXIGEN_SPECIES_PATHWAY		46	-0.102746	-0.829878	0.677419	0.713896	1	13219	tags=98%, list=88%, signal=786%
HALLMARK_HYPOXIA	HALLMARK_HYPOXIA		178	-0.0524761	-0.799501	0.720703	0.738023	1	5323	tags=40%, list=35%, signal=62%
HALLMARK_ANGIOGENESIS	HALLMARK_ANGIOGENESIS		33	-0.0965536	-0.656273	0.890173	0.894705	1	10895	tags=82%, list=72%, signal=294%
Figure 5A - Correlation of transcriptome post NMP with length of DGF
NAME	GS<br> follow link to MSigDB	GS DETAILS	SIZE	ES	NES	NOM p-val	FDR q-val	FWER p-val	RANK AT MAX	LEADING EDGE
HALLMARK_TNFA_SIGNALING_VIA_NFKB	HALLMARK_TNFA_SIGNALING_VIA_NFKB	Details ...	196	0.478816	7.77429	0	0	0	6358	tags=75%, list=28%, signal=103%
HALLMARK_ALLOGRAFT_REJECTION	HALLMARK_ALLOGRAFT_REJECTION	Details ...	197	0.345741	5.63011	0	0	0	6856	tags=64%, list=30%, signal=90%
HALLMARK_INFLAMMATORY_RESPONSE	HALLMARK_INFLAMMATORY_RESPONSE	Details ...	194	0.339152	5.45394	0	0	0	5329	tags=57%, list=23%, signal=73%
HALLMARK_EPITHELIAL_MESENCHYMAL_TRANSITION	HALLMARK_EPITHELIAL_MESENCHYMAL_TRANSITION	Details ...	193	0.328893	5.27535	0	0	0	3836	tags=49%, list=17%, signal=59%
HALLMARK_G2M_CHECKPOINT	HALLMARK_G2M_CHECKPOINT	Details ...	199	0.286876	4.68214	0	0	0	6315	tags=56%, list=27%, signal=76%
HALLMARK_E2F_TARGETS	HALLMARK_E2F_TARGETS	Details ...	199	0.275295	4.51103	0	0	0	7509	tags=60%, list=33%, signal=88%
HALLMARK_INTERFERON_GAMMA_RESPONSE	HALLMARK_INTERFERON_GAMMA_RESPONSE	Details ...	198	0.269199	4.44866	0	0	0	9235	tags=67%, list=40%, signal=110%
HALLMARK_MTORC1_SIGNALING	HALLMARK_MTORC1_SIGNALING	Details ...	198	0.256367	4.23481	0	0	0	10229	tags=70%, list=44%, signal=124%
HALLMARK_IL2_STAT5_SIGNALING	HALLMARK_IL2_STAT5_SIGNALING	Details ...	197	0.237994	3.82286	0	0	0	5454	tags=47%, list=24%, signal=61%
HALLMARK_KRAS_SIGNALING_UP	HALLMARK_KRAS_SIGNALING_UP	Details ...	191	0.230931	3.72742	0	0	0	8860	tags=61%, list=38%, signal=99%
HALLMARK_APOPTOSIS	HALLMARK_APOPTOSIS	Details ...	159	0.247265	3.64158	0	0	0	5514	tags=48%, list=24%, signal=63%
HALLMARK_COMPLEMENT	HALLMARK_COMPLEMENT	Details ...	192	0.206367	3.38161	0	0	0	8868	tags=59%, list=38%, signal=95%
HALLMARK_ESTROGEN_RESPONSE_EARLY	HALLMARK_ESTROGEN_RESPONSE_EARLY	Details ...	197	0.201775	3.28963	0	0	0	6870	tags=50%, list=30%, signal=70%
HALLMARK_P53_PATHWAY	HALLMARK_P53_PATHWAY	Details ...	197	0.185515	3.02975	0	0	0	6187	tags=45%, list=27%, signal=61%
HALLMARK_APICAL_JUNCTION	HALLMARK_APICAL_JUNCTION	Details ...	200	0.185889	3.02352	0	0	0	10412	tags=64%, list=45%, signal=115%
HALLMARK_IL6_JAK_STAT3_SIGNALING	HALLMARK_IL6_JAK_STAT3_SIGNALING	Details ...	85	0.268373	2.96103	0	0	0	4150	tags=45%, list=18%, signal=54%
HALLMARK_UV_RESPONSE_UP	HALLMARK_UV_RESPONSE_UP	Details ...	153	0.196688	2.88138	0	0	0	8773	tags=58%, list=38%, signal=92%
HALLMARK_MITOTIC_SPINDLE	HALLMARK_MITOTIC_SPINDLE	Details ...	199	0.170412	2.81739	0	0	0	8402	tags=53%, list=36%, signal=83%
HALLMARK_CHOLESTEROL_HOMEOSTASIS	HALLMARK_CHOLESTEROL_HOMEOSTASIS	Details ...	73	0.272496	2.71311	0	0	0	7965	tags=62%, list=34%, signal=94%
HALLMARK_INTERFERON_ALPHA_RESPONSE	HALLMARK_INTERFERON_ALPHA_RESPONSE	Details ...	94	0.231954	2.64291	0	0.000169886	0.002	11129	tags=71%, list=48%, signal=137%
HALLMARK_HYPOXIA	HALLMARK_HYPOXIA		196	0.149457	2.44537	0	0.00052121	0.007	8952	tags=54%, list=39%, signal=87%
HALLMARK_GLYCOLYSIS	HALLMARK_GLYCOLYSIS		197	0.141261	2.26369	0.00403226	0.00208129	0.029	11188	tags=62%, list=48%, signal=120%
HALLMARK_UNFOLDED_PROTEIN_RESPONSE	HALLMARK_UNFOLDED_PROTEIN_RESPONSE		111	0.170129	2.13496	0.00401606	0.00463693	0.066	10865	tags=64%, list=47%, signal=120%
HALLMARK_MYC_TARGETS_V2	HALLMARK_MYC_TARGETS_V2		58	0.235617	2.09931	0.00209205	0.00530169	0.076	8909	tags=62%, list=39%, signal=101%
HALLMARK_ESTROGEN_RESPONSE_LATE	HALLMARK_ESTROGEN_RESPONSE_LATE		196	0.125577	2.09486	0.00408163	0.00521745	0.078	4902	tags=34%, list=21%, signal=42%
HALLMARK_TGF_BETA_SIGNALING	HALLMARK_TGF_BETA_SIGNALING		54	0.237002	2.06203	0	0.00583192	0.092	10794	tags=70%, list=47%, signal=132%
HALLMARK_MYC_TARGETS_V1	HALLMARK_MYC_TARGETS_V1		199	0.126997	2.05655	0.00424628	0.0058773	0.096	11370	tags=62%, list=49%, signal=121%
HALLMARK_ANDROGEN_RESPONSE	HALLMARK_ANDROGEN_RESPONSE		100	0.150061	1.75161	0.0174757	0.030546	0.426	10871	tags=62%, list=47%, signal=117%
HALLMARK_PI3K_AKT_MTOR_SIGNALING	HALLMARK_PI3K_AKT_MTOR_SIGNALING		104	0.13773	1.62717	0.0446247	0.0525292	0.636	10160	tags=58%, list=44%, signal=103%
HALLMARK_UV_RESPONSE_DN	HALLMARK_UV_RESPONSE_DN		143	0.111584	1.56259	0.0608519	0.0688611	0.757	5515	tags=35%, list=24%, signal=46%
HALLMARK_NOTCH_SIGNALING	HALLMARK_NOTCH_SIGNALING		32	0.223893	1.51564	0.0647059	0.0814469	0.809	7829	tags=56%, list=34%, signal=85%
HALLMARK_ANGIOGENESIS	HALLMARK_ANGIOGENESIS		36	0.207949	1.49899	0.0836576	0.0845227	0.82	6112	tags=47%, list=26%, signal=64%
HALLMARK_MYOGENESIS	HALLMARK_MYOGENESIS		194	0.0903588	1.47335	0.0767677	0.091343	0.857	3407	tags=24%, list=15%, signal=28%
HALLMARK_WNT_BETA_CATENIN_SIGNALING	HALLMARK_WNT_BETA_CATENIN_SIGNALING		41	0.18911	1.42906	0.09375	0.106545	0.908	7471	tags=51%, list=32%, signal=76%
HALLMARK_COAGULATION	HALLMARK_COAGULATION		131	0.107267	1.42758	0.0845361	0.104077	0.908	5471	tags=34%, list=24%, signal=45%
HALLMARK_REACTIVE_OXIGEN_SPECIES_PATHWAY	HALLMARK_REACTIVE_OXIGEN_SPECIES_PATHWAY		46	0.120412	0.956262	0.501946	0.532971	1	4254	tags=30%, list=18%, signal=37%
HALLMARK_HEDGEHOG_SIGNALING	HALLMARK_HEDGEHOG_SIGNALING		35	0.131591	0.920635	0.516899	0.569937	1	8845	tags=51%, list=38%, signal=83%
HALLMARK_SPERMATOGENESIS	HALLMARK_SPERMATOGENESIS		118	0.0589614	0.744015	0.796117	0.815606	1	11370	tags=55%, list=49%, signal=108%
HALLMARK_XENOBIOTIC_METABOLISM	HALLMARK_XENOBIOTIC_METABOLISM		196	0.0319112	0.522282	0.971134	0.983315	1	11291	tags=52%, list=49%, signal=101%
HALLMARK_OXIDATIVE_PHOSPHORYLATION	HALLMARK_OXIDATIVE_PHOSPHORYLATION	Details ...	199	-0.29766	-4.78655	0	0	0	8508	tags=66%, list=37%, signal=104%
HALLMARK_ADIPOGENESIS	HALLMARK_ADIPOGENESIS	Details ...	193	-0.101573	-1.68466	0.0286299	0.161313	0.525	16707	tags=82%, list=72%, signal=295%
HALLMARK_HEME_METABOLISM	HALLMARK_HEME_METABOLISM	Details ...	191	-0.0976609	-1.54557	0.0653465	0.201913	0.751	7561	tags=42%, list=33%, signal=63%
HALLMARK_PROTEIN_SECRETION	HALLMARK_PROTEIN_SECRETION	Details ...	96	-0.129891	-1.52521	0.0569745	0.168489	0.795	18431	tags=93%, list=80%, signal=457%
HALLMARK_APICAL_SURFACE	HALLMARK_APICAL_SURFACE	Details ...	44	-0.169473	-1.34487	0.12369	0.289683	0.965	2919	tags=30%, list=13%, signal=34%
HALLMARK_DNA_REPAIR	HALLMARK_DNA_REPAIR	Details ...	143	-0.0895875	-1.2505	0.195933	0.347775	0.994	18139	tags=87%, list=79%, signal=404%
HALLMARK_FATTY_ACID_METABOLISM	HALLMARK_FATTY_ACID_METABOLISM	Details ...	156	-0.0710651	-1.05209	0.371308	0.589402	1	16438	tags=78%, list=71%, signal=269%
HALLMARK_PANCREAS_BETA_CELLS	HALLMARK_PANCREAS_BETA_CELLS	Details ...	32	-0.149995	-1.00179	0.447619	0.598248	1	7370	tags=47%, list=32%, signal=69%
HALLMARK_BILE_ACID_METABOLISM	HALLMARK_BILE_ACID_METABOLISM	Details ...	110	-0.0807554	-0.982109	0.478346	0.562525	1	19777	tags=94%, list=86%, signal=647%
HALLMARK_PEROXISOME	HALLMARK_PEROXISOME	Details ...	102	-0.0711056	-0.845369	0.622449	0.716984	1	19883	tags=93%, list=86%, signal=665%
HALLMARK_KRAS_SIGNALING_DN	HALLMARK_KRAS_SIGNALING_DN	Details ...	178	-0.0453004	-0.70993	0.852941	0.836702	1	13629	tags=63%, list=59%, signal=154%
Figure 5B - DGF signature in uriine correlation at 2hrs
NAME	GS<br> follow link to MSigDB	GS DETAILS	SIZE	ES	NES	NOM p-val	FDR q-val	FWER p-val	RANK AT MAX	LEADING EDGE
UP_DGF	UP_DGF	Details ...	92	0.340464	3.76404	0	0	0	4170	tags=60%, list=26%, signal=80%
DOWN_DGF	DOWN_DGF	Details ...	95	-0.114828	-1.31201	0.142857	0.15536	0.14	13234	tags=94%, list=82%, signal=525%
Figure 5C - DGF signature in RBF correlation at 2hrs
NAME	GS<br> follow link to MSigDB	GS DETAILS	SIZE	ES	NES	NOM p-val	FDR q-val	FWER p-val	RANK AT MAX	LEADING EDGE
DOWN_DGF	DOWN_DGF	Details ...	99	0.0823366	0.961434	0.497065	0.961792	0.421	6897	tags=39%, list=31%, signal=57%
UP_DGF	UP_DGF	Details ...	99	0.0657263	0.77287	0.725646	0.750988	0.623	8156	tags=43%, list=37%, signal=69%
Figure 5D - DGF signature in NMP vs NMP+HA
NAME	GS<br> follow link to MSigDB	GS DETAILS	SIZE	ES	NES	NOM p-val	FDR q-val	FWER p-val	RANK AT MAX	LEADING EDGE
UP_DGF	UP_DGF	Details ...	85	-0.411285	-4.42456	0	0	0	6080	tags=81%, list=40%, signal=135%
DOWN_DGF	DOWN_DGF	Details ...	86	0.180444	1.94437	0.00414938	0.00270636	0.003	8698	tags=76%, list=58%, signal=177%
